# Supplementary material for: Responses of Arsenic and Soil Properties to Remediation: Evidence from a Two-Year Monitoring Study in an Abandoned Gold Mining Area
Source: Toxics. 2026 Apr 8;14(4):316. doi: 10.3390/toxics14040316 (PMC13120375; doi:10.3390/toxics14040316)
Supplement: Supplementary file 1 [file toxics-14-00316-s001.zip]

Archive with 1 entries (1 files):
- toxics-4159355-supplementary.pdf
